# Supplementary material for: Urolithin A activates aryl hydrocarbon receptor-NLRP6-mediated pathways in intestinal epithelial cells to modulate mucosal immunity and strengthen gut barrier integrity
Source: Nat Commun. 2026 Jun 23;17:5411. doi: 10.1038/s41467-026-73760-3 (PMC13291259; doi:10.1038/s41467-026-73760-3)
Supplement: Supplementary file 4 — Source Data [file 41467_2026_73760_MOESM4_ESM.zip]

Archive with 3 entries (2 files):
- Source data/
- Source data/Full western blot images.pdf
- Source data/Source data.xlsx
