# Supplementary material for: Urolithin A activates aryl hydrocarbon receptor-NLRP6-mediated pathways in intestinal epithelial cells to modulate mucosal immunity and strengthen gut barrier integrity
Source: Nat Commun. 2026 Jun 23;17:5411. doi: 10.1038/s41467-026-73760-3 (PMC13291259; doi:10.1038/s41467-026-73760-3)
Supplement: Supplementary file 4 — Source Data [file 41467_2026_73760_MOESM4_ESM.zip › Source data/Source data.xlsx]

## Sheet: Figure 1
Figure 1C		Control						DSS+Veh						DSS+UroA
	AhRfx/fx	9.2	9	9.2	9.1	9.3		5.5	5.2	5.4	5.5	5.9		7.8	7.7	7.9	8	7.6
	AhR-/-	9	8.9	9.5	9.3	9.2	9.3	5.7	5.8	5.2	7.2	7	7.3	7.1	7.2	5.6	6.1
	AhRfxVillinCre	10.1	10	10.5	9.5	9.9		7.7	7.5	6.7	7.6	7.4	7.6	8	7.7	7.5	6.7	7.8
	AhRfxLysMCre	8.4	10	9.6	9.2	9.5		7	6.8	7.1	7.3	7.4		8.3	8.4	8.1	7.5
Figure 1D		Control						DSS+Veh						DSS+UroA
	AhRfx/fx	0.0206522	0.02	0.0212283	0.0201758	0.0215054		0.0518182	0.0509615	0.0546296	0.0545455	0.0525424		0.0370513	0.0344156	0.0327848	0.035625	0.0327105
	AhR-/-	0.0301333	0.0319775	0.0336842	0.0298925	0.0308696	0.0296344	0.0333333	0.0344828	0.0365385	0.0238889	0.0232429	0.0248219	0.0233662	0.0277778	0.0219643
	AhRfxVillinCre	0.0277228	0.02956	0.0285714	0.03	0.0289192		0.0444286	0.0498667	0.0466418	0.0439474	0.0432432	0.0515921	0.04475	0.0412987	0.0463467	0.0423433	0.0369231
	AhRfxLysMCre	0.0285714	0.0273	0.0264479	0.0304348	0.0305263		0.0407143	0.0394118	0.04	0.0438356	0.0401351		0.033012	0.0357143	0.0364198	0.0338667
Figure 1 E		Control						DSS+Veh						DSS+UroA
	AhRfx/fx	0.597493	0.601673	0.59946	0.598722	0.593804	0.515604	5.40116	5.87504	5.80323	5.99676	6.24022	2.05748	1.43802	1.33031	1.77345	1.94288	1.60377	0.600444
	AhR-/-	2.56529	2.62087	2.28938	2.22937	2.33905	3.88289	6.35063	6.62311	11.4863	5.91045	5.65076	5.64093	6.88033	6.89312	6.2326	6.57146	5.94488	9.88785
	AhRfxVillinCre	2.43078	1.92715	3.45845	2.10617	2.13052	2.12953	4.45366	5.05418	5.58486	5.88684	5.4378	6.1844	6.35063	6.62311	11.4863	5.91045	5.65076	5.64093
	AhRfxLysMCre	1.37974	1.28826	1.26195	1.32417	1.34089	4.53211	4.81257	4.50456	4.7222	4.65027	5.09475	4.77015	1.25605	1.41048	1.53196	1.54942	1.51893	1.55557
Figure 1F		Control					DSS+Veh					DSS+UroA
	AhRfx/fx	282.044	289.252	225.107	178.704	201.105	1241.51	1459.17	1090.33	1263.07	1054.71	613.005	555.425	420.573	587.459	604.577
	AhR-/-	346.006	466.017	314.577	279.49	285.94	1153.62	1419.79	1573.31	1614.31	1464.87	1109.78	1229.63	1594.51	1907	1423.02
	AhRfxVillinCre	282.781	305.357	378.744	300.533	256.799	1606.63	1386.75	1588.34	1392.38	1108.25	1298.15	1425.01	1133.8	1307.7	1426.43
	AhRfxLysMCre	238.625	321.391	216.949	156.89	197.2	1483.27	1103.98	1418.97	1368.93	1242.21	841.091	642.723	843.346	786.094	720.724
Figure 1G		Control					DSS+Veh					DSS+UroA
	AhRfx/fx	127.388	85.6699	67.4667	107.938	142.643	805.731	1348.13	1206.67	1288.92	1125.78	380.828	445.066	290.151	238.075	435.793
	AhR-/-	191.081	228.505	171.2	250.684	189.378	1508.6	2022.19	1800.01	1993.39	1694.44	1271.24	1967.6	2105.23	1757.11	1667.89
	AhRfxVillinCre	293.19	187.869	220.339	329.918	143.313	1075.41	1412.74	1247.69	1565.7	1515.37	1179.57	1136.04	1284.6	1024.71	1328.73
	AhRfxLysMCre	288.248	247.544	294.47	336.4	198.367	1464.63	2043.98	1642.26	1908.94	1456.78	801.452	720.621	1218.17	1105.03	1098.3
Figure 1H		Control						DSS+Veh						DSS+UroA
	AhRfx/fx	0.635193	0.602338	0.54758	0.752674	0.739233	0.673512	3.60407	8.52234	6.90946	4.62954	4.71914	5.15721	1.13498	1.09516	1.20468	1.17083	1.95138	2.86733
	AhR-/-	1.03412	0.926298	1.04132	0.89741	1.07273	1.03078	8.70167	9.57347	7.95092	9.65732	6.74746	5.18815	6.73744	9.67119	7.62641	5.25826	5.92116	6.76763
	AhRfxVillinCre	1.19173	0.657096	0.925908	0.82137	0.806436	0.806436	5.00389	5.0676	7.42718	4.93818	7.81944	4.8187	5.48576	5.4758	5.4758	3.76337	4.16161	5.20201
	AhRfxLysMCre	0.78055	0.752674	0.739233	0.725792	0.902214	1.01425	5.4758	6.07316	4.62954	4.18152	4.10685	4.03218	2.9868	2.2401	4.3209	3.25561	1.86177	2.9868
Figure 1G

## Sheet: Figure 2
Figure 2A		Control														DSS+Veh														DSS+UroA
	Ahrfx/fx	51.8	50	46.9	48	41.1	48.8	68.9	68.4	73.2	74.3	68.5	72.1	68.8	69.6	29	26.6	31.9	22.5	26.6	28.8	13	12.8	27.6	33.7	32.9	33.3	28.6	31.8	45	36.8	41.6	35.1	37.5	45.3	58.5	53.4	63.6	55.1	53.8	58.8	65.7	61.5
	Ahr-/-	43.8	49.6	43.2	42.9	46.9	47.5	59.8	60.1	64.7						36.63	36.92	37.3	37.49	37.78	38.06	31.7	44.3	42.1						38.35	38.63	38.92	39.3	39.49	39.78	29.9	32.8	32
	AhrfxVillinCre	58.7	61.7	53.6	51.5	60	54.5	43.6	64	66.3	59					31.2	29.3	32.1	35	28.8	30.7	14.3	13.2	30	37					38.7	30	39	36.3	38	30	24.7	31.7	28.8	35.7
		Control														DSS+Veh														DSS+UroA
	Ahrfx/fx	214	172	167	168	145	178	352	374	357	355	355	347	341	346	74	34	29	23	37	40	13	11	115	101	27	30	4	7	265	130	124	126	135	112	226	134	150	135	206	237	46	32
	Ahr-/-	104	183	189	120	214	261	358	336	343						83	40	38	43	41	35	45	47	53						34	37	31	33	39	28	40	41	41
	AhrfxVillinCre	172.75	215	158.25	152	225.75	153.5	102	128	130	118					71	83.25	95	77	87	79.5	60	50	96	102					115.5	108.5	113.5	101	89	111	48	140	72	80
Figure 2C	Ahrfx-Veh	Ahrfx-DSS+Veh	Ahrfx-DSS+uroA	AhrVilCre	AhrVilCre-DSS+Veh	AhrVilCreDSS+UroA
	1	1.17079	5.33424	1	0.815856	0.431694
	1.07693	0.996201	2.68818	1.22804	0.1501	0.200963
	0.996272	0.932221	8.07522	1.14424	0.477927	0.927188
	1.22023	1.01068	3.18582	1.40365	0.429088	1.23681
Figure 2D	Ahrfx-Veh	Ahrfx-DSS+Veh	Ahrfx-DSS+uroA	AhrVilCre	AhrVilCre-DSS+Veh	AhrVilCreDSS+UroA
	3.46923	3.18641	7.11747	3.51743	2.05564	2.87904
	4.36226	3.803	6.70153	3.34533	2.32212	3.74307
	3.31704	2.95011	6.03254	3.09456	2.6194	1.89063
	3.65401	4.09887	5.39888	3.763	2.47708	2.94118

## Sheet: Figure 3
Figure 3C		Veh									UroA (25 M)
IL-22+ILC3 (%)	WT-O - WT-LP	29	24.2	19.8	20.5	27.7	35.2	33.1	35.8	27.6	43	63.5	63	66.9	61.1	73.2	69.7	72	72.8
	AhR-/--O - AhR-/--LP	10.1	24.4	11.7	15.2	12.8	10.8	9.78	9.09	13.6	15.8	15.4	13	21.4	22.2	14.6	11	13.7	20.1
	WT-O - AhR-/--LP	20.6	16.7	20.3	31.4	21.7	24.8	30.8	29.3	22.7	48	63.6	52.8	50	48.4	48.2	45.8	44	42.6
	AhR-/--O - WT-LP	15.8	14.3	17.5	20.6	9.52	11	11.1	6.52	12.3	21.4	18.5	21.9	8.7	10.3	12.7	14.8	15.7	17.3
Figure 3D	WT-O-WT-LP - Veh	WT-O-WT-LP - UroA	AhR-/--O-AhR-/--LP - Veh	AhR-/--O-AhR-/--LP - UroA	WT-O-AhR-/--LP - Veh	WT-O-AhR-/--LP - UroA	AhR-/--O-WT-LP- Veh	AhR-/--O-WT-LP- UroA
IL-22	27.4311	112.045	22.4004	22.4004	21.7387	80.7131	9.88071	20.5193
	36.9295	115.064	24.3468	25.0388	26.624	89.2048	25.3877	54.3278
	28.9818	87.4794	19.2497	26.7132	31.3234	52.6795	6.54629	66.2952
	26.8026	84.9166	19.9043	27.5214	23.2218	75.8495	24.6313	30.0592
	31.3519	103.333	17.9898	23.5944	24.7784	62.8439	20.431	19.3281
Figure 3F	WT- Veh	WT- UroA		Figure 3G	WT- Veh	WT- UroA
IL-1beta	74.9285	56.3533		IL-23	15.7445	16.6949
	68.2241	62.6191			24	36.0049
	86.353	51.1598			19.8824	33.6757
	71.6753	55.9022			30.4858	32.8417
	67.6269	62.4096			13.7073	16.2654
	76.0277	61.1535			9.97572	23.4218
	55.3127	56.4227			32.1842	17.2238
Figure 3H	WT- Veh	WT- UroA	WT- FICZ	WT- TCDD	AhR-/-- Veh	AhR-/-- UroA	AhR-/-- FICZ	AhR-/-- TCDD
IL-18	149.862	371.03	228.588	201.726	200.608	162.943	232.507	130.079
	197.547	396.576	258.507	209.209	234.46	127.318	204.668	104.951
	160.783	336.192	214.723	241.259	86.0941	80.912	218.709	142.085
	129.62	530.85
	220.695	303.966
	202.64	473.913
Figure 3I	Veh	UroA	UroA+ Anti-IL18	UroA+ Anti-IL23	UroA+Anti-IL1β	Anti-IL18	Anti-IL23	Anti-IL1β	Rec IL18	Rec IL18+ Anti-IL18
IL-22	27.34	78.09	33.93	68.22	78.64	21.67	27.13	28.93	129.67	28.56
	23.83	77.41	22.4	65.91	79.94	28.1	19.78	26.74	126.06	23.19
	31.89	91.96	27.61	46.4	81.43	22.65	31.45	24.17	105.67	26.45
	27.43	112.04	28.41	69.16	74.17	23.67	27.84	23.71	110.87	31.94
	36.92	115.06
	28.98	87.47
Figure 3J		Veh				UroA (25 M)				Anti-IL-18				UroA+Anti-IL-18
IL-22+ILC3 (%)	WT-O - WT-LP	35.2	33.1	35.8	27.6	73.2	69.7	72	72.8	18.6	33.3	38.6		41.2	33.8	43.6
	WT-LP	13.9	12.8	11.6		14.6	20	18.2		10	9.09	7.02		11.1	15.4	11.8
Figure 3K	Veh	UroA	Rec IL18		Figure 3L	Veh	UroA	IL18 nAB	UroA+IL18 nAB
Il-22	22.4004	22.4004	50.4521			1	3.21646	2.20201	1.83049
	24.3468	25.0388	64.2876			1.04715	2.44879	1.28507	1.3758
	19.2497	26.7132	55.854			0.959024	5.2544	1.67127	2.25373
	21.97	20.35	73.1623			0.784672	4.80992	1.54606	0.898793
	23.51	23.5
	27.41	19.49
Figure 3M		Veh				UroA
Il-18	WT - O	1	0.862546	0.984297		2.86166	1.99852	1.5519
	AhR-/- - O	1.29186	1	0.810562	0.946286	0.954959	0.928433	0.77109	0.333515

## Sheet: Figure 4
Figure 4A	WT- Veh	WT- UroA	AK- Veh	AK- UroA	NLRP3 KO - Veh	NLRP3 KO - UroA	NLRP6 KO - Veh	NLRP6 KO - UroA
	149.86	371.03	200.6	162.94	99.7	210.324	83.26	85.94
	197.54	396.57	234.45	127.31	103.19	241.22	79.34	99.18
	160.78	336.19	86.09	80.91	86.93	291.14	101.92	93.74
	129.61	530.84	125.61	145.89	92.38	267.95	76.59	105.52
	220.69	303.96	144.6	191.32
	202.64	473.91	156.56	175.94
	167.74	410.38
	210.635	381.92
	179.45	359.61
Figure 4B	Veh	UroA
	0.950408	0.481324
	1	0.981853
	1.22543	0.571169
	0.994302	0.66695
Figure 4C	WTB- Veh	WTB- UroA	WTB- UroA+IL18nAb	WTB- IL18nAb	Nlrp6KOO-WTL-Veh	Nlrp6KOO-WTL-UroA	Nlrp6KOO-WTL-UroA+IL18nAb	Nlrp6KOO-WTL-IL18nAb
	25.4663	66.9157	35.6139	33.5097	26.075	37.0961	33.7194	33.9293
	25.8719	61.9163	30.3842	28.9388	31.8381	37.5209	30.3842	29.0418
	16.1873	71.7313	38.3723	27.0936	31.0062	39.2261	34.0343	33.0908
Figure 4D	WT- Veh	WT- UroA	WT- LPS+ATP+Veh		AhRKo- Veh	AhRKo- UroA	AhRKo- LPS+ATP+Veh		NLRP6 KO - Veh	NLRP6 KO - UroA	NLRP6 KO - LPS+ATP+Veh
	100.514	98.0531	899.265		193.989	172.405	949.726		54.0108	72.2923	589.037
	113.75	243.753	1020.57		245.641	140.087	1215.73		33.6334	10.4136	611.517
	133.368	120.78	925.555		267.976	211.94	993.789		58.3739	24.815	657.887
	131.106	111.378	890.882		184.83	165.035	1118.5		14.9243	36.968	633.042
Figure 4E	WT- Veh	WT- UroA	WT- LPS+ATP+Veh		AhRKo- Veh	AhRKo- UroA	AhRKo- LPS+ATP+Veh		NLRP6 KO - Veh	NLRP6 KO - UroA	NLRP6 KO - LPS+ATP+Veh
	95.6145	78.3979	638.14		141.704	167.806	902.073		81.8641	57.112	459.067
	104.088	68.1211	1338.14		170.002	151.582	1062.55		75.5772	69.9763	485.57
	110.359	79.9709	679.791		183.351	151.227	1121.85		83.1296	82.813	505.18
	113.02	74.3279	963.572		136.826	199.687	1126.65		70.906	76.5159	512.439
Figure 4F		Veh				UroA
	WT - O	1	1.12119	1.02649		3.46727	2.39443	1.85916
	Ahr-/- - O	1	2.39443	1.85916	0.932013	0.808083	0.837045	0.785883	0.241588
Figure 4G	Veh	UroA		Figure 4H	Control	DSS+Veh	DSS+UroA
	1	2.05			1	0.47	0.94
	0.98	1.98			0.95	0.43	1.04
	1.01	1.67			0.91	0.51	0.98
	1.45	2.14
Figure 4I	Veh	UroA		Control	DSS+Veh	DSS+UroA
	0.672297	1.31075		1	0.734428	2.80657
	1	2.17046		1.1828	0.561692	2.60672
	1.14936	1.20745		0.916356	0.622615	1.56808
	1.05573	2.45183		1.19156	0.701224	1.73534

## Sheet: Figure 5
Figure 5C	Day	Control					DSS+Veh					DSS+UroA
	0	100	100	100			100	100	100	100	100	100	100	100	100	100
	2	100.625	100.964	99.8845			99.0338	100.338	100.12	100.254	99.8476	99.4094	100.293	100.484	99.9629	100.646
	4	100.526	102.341	100.231			93.4092	94.2968	89.4273	95.6506	91.8826	95.184	90.8557	89.5884	86.1008	89.9941
	6	100.69	102.019	100.5			86.715	87.9652	77.8134	74.5198	86.6616	89.2322	83.5697	77.0783	79.5775	75.939
	8	101.381	103.671	102.002			83.0918	85.8869	70.1642		82.6982	83.0532	74.5721		72.5723	71.5376
	10	101.907	103.901	101.886			80.4003	85.0169	66.9604		77.9345	81.781	79.2176		70.4225	71.3028
	12	102.334	104.36	103.58			81.0214	85.4519	67.6812		79.2683	85.4157	87.9218		71.6457	72.1538
Figure 5D	Control	DSS+Veh	DSS+UroA
	0.72862	1.28636	1.25002
	0.733691	1.21538	1.41396
	0.650875	1.02186	1.07848
Figure 5F	Control	DSS+Veh	DSS+UroA			Figure 5G		Control	DSS+Veh	DSS+UroA
	10	7.5	7.3					0.02978	0.07448	0.0533425
	9.7	7.2	7					0.030299	0.0554583	0.0506286
	10	6.9	6.5					0.03014	0.0547971	0.0612
		6	6.2						0.0575167	0.0558065
		6.2	7.5						0.0637903	0.0689067
Figure 5H	IL-6	Control	DSS+Veh	DSS+UroA		TNF-α	Control	DSS+Veh	DSS+UroA
		202.284	1759.13	1341.65			123.605	810.061	703.268
		276.199	1015.54	1289.9			192.232	781.388	935.809
		122.352	1111.16	898.431			163.494	988.086	893.223
			902.538	1340.68				961.895	905.54
			1315.42	977.812				732.618	979.037
Figure 5I	IL-18	Control	DSS+Veh	DSS+UroA		IL-22	Control	DSS+Veh	DSS+UroA		MUC2	Control	DSS+Veh	DSS+UroA		RegIIIγ	Control	DSS+Veh	DSS+UroA
		292.78	797.28	806.588			1.56452	1.0417	0.990186			48.0821	27.6938	16.5114			42.0526	25.7157	19.9769
		332.168	717.652	864.848			1.39158	1.15985	1.12388			63.7438	18.8133	15.4102			47.867	19.7558	27.6339
		283.214	867.671	744.615			1.13582	1.06493	1.03016			62.2897	34.8895	27.0946			40.6993	18.012	14.2576
		310.878	793.694	730.793			1.49703	0.950831	1.30191			54.1598	27.8948	24.5656			44.7955	17.157	19.7558
Figure 5J		DSS+Veh	DSS+UroA			Figure 5K	DSS+Veh	DSS+UroA
		7	9				1	1
		8	8				1	1
		9	7				1	2
		7	7				2	2
		9	8				2	1
		9	9				1	2
		9	9				1	1
		6	9				1	2
		8	9				2	1

## Sheet: Figure 6
Figure 6A	MUC2	Veh	UroA			RegIIIγ	Veh	UroA
		1	1.91				1	1.69
		0.89	2.45				1.08	1.8
		1.04	2.1				1.12	1.73
		1.11	1.84				1.15	1.58
Figure 6B	MUC2	Control	DSS+Veh	DSS+UroA		RegIIIγ	Control	DSS+Veh	DSS+UroA
		1	0.65	1.43			1	0.76	2.13
		0.96	0.69	1.51			0.86	0.73	1.82
		0.94	0.58	1.6			0.92	0.81	1.77
Figure 6C		Control						UroA						DSS+Veh						DSS+UroA
	MUC2	1	1.231	0.917	0.989	0.959	1.093	2.103	2.317	1.965	2.198	1.864	2.395	0.158	0.294	0.357	0.232	0.171	0.326	2.1	1.953	2.002	1.572	1.473	2.451
	REG3γ	1	1.103	1.215	1.067	1.079	1.161	3.945	3.134	2.561	2.998	3.514	2.86	0.291	0.135	0.31	0.274	0.407	0.196	1.95	1.846	2.034	1.36	1.703	1.694
Figure 6D	Muc2	Control	UroA	DSS+Veh	DSS+UroA	Control	DSS+Veh	DSS+UroA	Control	DSS+Veh	DSS+UroA
		1	1.50077	0.391915	1.58197	1	0.34979	0.163011	1	0.25208	0.0811637
		0.748582	1.56843	0.111485	3.15504	0.813773	0.359877	0.347287	0.865687	0.0793688	0.247647
		0.925043	1.71933	0.0187482	1.44799	0.827054	0.385799	0.403174	0.930483	0.187145	0.252438
		0.913431		0.0951619		1.08754	0.402903	0.447704	1.03701	0.299445	0.30923
		1
		0.994409
		0.822382
	Reg3g	Control	UroA	DSS+Veh	DSS+UroA	Control	DSS+Veh	DSS+UroA	Control	DSS+Veh	DSS+UroA
		1	2.05907	0.843452	2.22094	1	0.811357	0.653563	1	0.833432	0.679069
		1.05827	1.53638	0.605302	3.40668	0.894315	0.627612	0.854226	1.09804	0.576055	0.665904
		0.923937	1.81193	0.340188	5.49342	0.990719	0.532029	0.725475	1.34578	0.526956	1.64211
				0.797232		1.1612	0.883129	0.767161	1.10873	0.949912	0.178991
Figure 6E	MUC2	Veh	UroA	DSS+Veh	DSS+UroA	Control	DSS+Veh	DSS+UroA	Control	DSS+Veh	DSS+UroA
		72.6433	93.887	59.8074	77.4251	53.4843	41.423	33.5764	52.3828	55.2394	48.6858
		80.7101	138.059	53.0701	80.1474	55.464	35.7795	29.2012	57.9611	48.1296	45.3125
		73.85	99.2758	50.4252	71.9172	45.9062	39.2924	32.2967	59.7493	51.047	51.945
		67.4446	101.69	52.0543	76.2251	44.3898	30.2111	32.1188	59.4013	46.973	59.9817
	REG3γ	Veh	UroA	DSS+Veh	DSS+UroA	Control	DSS+Veh	DSS+UroA	Control	DSS+Veh	DSS+UroA
		64.8913	128.372	51.0287	152	36.8365	43.5425	58.4887	46.2826	55.4921	48.0715
		61.2229	127.837	58.0792	163.135	40.7269	48.1824	51.2449	60.7204	52.2129	50.0512
		75.253	136.159	47.2924	132.548	35.5843	34.4407	47.9605	54.9688	45.3771	41.0833
		77.1839	139.295	55.5966	128.296	40.9647	51.5684	44.3491	46.7325	43.1949	47.8495

## Sheet: Figure 7
Figure 7B	Day	Control								DSS+Veh								DSS+UroA
	0	100	100	100	100					100	100	100	100	100	100	100	100	100	100	100	100	100	100	100	100
	2	100.156	101.314	101.703	99.6678					99.4318	100.633	101.179	99.1034	98.628	98.9414	97.3244	98.6418	99.3049	96.6174	100.144	99.0822	99.1756	97.0242	99.5276	92.4799
	4	99.1178	101.424	103.317	100.955					97.3864	97.6923	99.0177	97.9707	96.2195	98.8658	93.5452	95.9253	99.007	98.0943	98.0834	99.1259	99.0519	92.2837	98.1831	90.9759
	6	99.6367	102.683	104.617	102.658					94.375	90.905	94.3517	94.9033	91.4634	94.5936	87.4247	87.9457	96.7726	95.2835	95.5438	97.6836	96.8673	89.0657	95.9302	83.2219
	8	100.156	103.505	107.575	103.821					86.9318	89.1403	90.8644	93.9122	84.7561	92.6276	83.612	79.4567	95.8292	90.9957	88.1648	93.9685	93.1575	86.1592	93.0233	79.2112
	10	101.038	108.434	108.023	104.028					85.2273	89.638	92.0923	93.3459	86.2805	92.8544	83.1104	79.8642	96.3257	82.4202	88.4523	89.9038	82.9761	83.391	92.1512	78.8436
	12	102.18	103.669	108.965	103.405					84.6591	91.3575	94.057	96.4134	87.6829	94.2533	82.408	80.6452	98.9573	77.7037	88.8836	89.9476	79.6785	83.3564	91.6788	79.746
Figure 7C	Control	DSS+Veh	DSS+UroA		Figure 7D	Control	DSS+Veh	DSS+UroA		Figure 7E	Control	DSS+Veh	DSS+UroA
	0.568904	3.47338	3.56465			9.2	6.7	6.7			0.0330543	0.0573433	0.063746
	0.667776	3.89675	4.30069			9	6.7	6.8			0.0312667	0.0555075	0.061603
	0.691438	4.95055	3.20718			9.4	7	6.4			0.0332872	0.0621571	0.075406
	0.573129	4.31844	3.44549			9.3	7.1	7.1			0.0314516	0.0592676	0.056507
		4.47647	4.37844				7	6.8				0.0604857	0.064985
		3.93816	3.69225				7.2	7.1				0.064875	0.061211
		4.54914	4.53055				7	7.5				0.0578429	0.057067
		2.94268	4.24069				7.1	7.2				0.055169	0.064319
Figure 7F	Control	DSS+Veh	DSS+UroA		Figure 7G	Control	DSS+Veh	DSS+UroA		Figure 7H	Control	DSS+Veh	DSS+UroA
	551.445	1339.15	1084.97			103.367	761.568	644.321			47	35.5	35.8
	415.915	861.735	980.009			90.398	646.295	869.584			49.1	36	33.2
	437.383	1026.58	931.128			85.529	676.611	563.253			48.1	30.2	40
	374.772	969.622	1148.57			108.965	544.191	687.839
Figure 7I	Control	DSS+Veh	DSS+UroA		Figure 7J	Control	DSS+Veh	DSS+UroA		Figure 7K	Control	DSS+Veh	DSS+UroA
	1.75283	1.24554	0.574001			54.9768	39.4665	36.9179			147.557	86.7515	74.141
	1.51714	1.00724	1.30191			68.5	31.0806	40.6503			132.699	38.6811	91.944
	2.01763	1.178	0.74317			58.5811	27.8787	31.411			143.886	91.944	41.0833
	1.49034	0.597146	1.3851			49.6359	34.2249	28.5018			128.906	59.6088	109.352
Figure 7N	DSS+Veh	DSS+UroA			Figure 7O	DSS+Veh	DSS+UroA
	9	9				1	2
	8	6				2	1
	8	7				1	1
	7	7				1	1
	8	9				2	2
	9	8				1	2
	6	8				1	1
	8	7				1	1
	9	9				1	1

## Sheet: Figure 8
Figure 8A		Veh															UroA
	Healthy		63.1	70.6	64.7	69.7		55.3	48.7	54.8	54.1	47.5	52.6	41.3				67.5	81.2	70.7	72.6		64.2	56.2	62.5	58.6	69.7	68.8	65.9
	IBD		22.2	30.5	21.1	30.6	31	32	39.3	33.5	29.2	38.1	30	33.3	17.6			27.8	33.6	40	37.9	43	40.1	53.8	55.1	55.4	57.7	42.9	48.5	47.6
Figure 8B	Healthy	IBD
	6.97306	25.2252
	15.0142	10.1639
	9.27357	89.5735
	4.16069	23.8562
		38.7097
	16.094	25.3125
	15.4004	36.8957
	14.0511	64.4776
	7.50375	89.726
		44.8823
	7.9858	40.9186
	37.884	35.3909
	26.6886	37.1638
	45.8955	92.0245
Figure 8C	Veh	UroA	CH+Veh	CH+UroA
	30.9	31	18.4	24.8
	22.2	33.6	24.5	28.2
	30.5	40	23.6	33.1
	21.1	37.9
	30.6	43
	32	40.1
	39.3	53.8
	33.5	55.1
	29.2	55.4
Figure 8E	Veh	UroA	Veh	UroA
	49.3	57	35	52.6
	48.3	59.4	34.9	54.8
	48.4	55.6	41.1	57.5
	48.2	57.1	42	58.2
Figure 8F	Veh	UroA	Veh	UroA
	17.9	14.9	16.5	17.5
	19.3	14.5	17.5	8.23
	11.7	12.5	21.2	16
	12.1	12.6	21.8	16.3

## Sheet: Fig S1
Figure S1A	Green RFU
	Ahrfx/fx	Ahr-/-	AhrfxVillinCre	AhrfxLysMCre
	1	0.091	0.098	0.584
	0.852	0.05	0.12	0.554
	0.958	0.002	0.087	0.604
	0.826	0.006	0.168	0.692
	0.987	0.019	0.083	0.512
	0.948	0.042	0.133	0.472
	Dunnett's multiple comparisons test	Summary	Adjusted P Value
	Ahrfx/fx vs. Ahr-/-	****	<0.0001
	Ahrfx/fx vs. AhrfxVillinCre	****	<0.0001
	Ahrfx/fx vs. AhrfxLysMCre	****	<0.0001
Figure S1C			IL-6 (pg.ml)
	IL-6		Veh				LPS+Veh				LPS+UroA(10μM)				LPS+UroA(25μM)				LPS+UroA(50μM)
		Ahrfx/fx	229.427	297.398	253.077	302.295	2117.73	2046.57	1799.77	1997.1	1174.27	1235.04	1161.61	1313.58	859.465	924.064	978.167	879.816	451.427	529.427	461.959	438.494
		Ahr-/-	480.009	432.354	501.819	465.26	3351.89	2722.57	2887.21	3188.43	2864.44	3004.91	2835.25	3313.92	3040.52	3249.17	2716.38	2994.2	2876.33	2727.38	2810.81	2935.29
		AhrfxVillinCre	286.014	312.528	373.374	293.519	1889.69	1986.64	2177.58	2071.05	1289.84	1422.09	1213.76	1455.99	830.331	1010.17	905.455	848.874	456.014	486.014	525.32	502.665
		AhrfxLysMCre	473.107	487.06	442.987	399.348	3120.49	2879.04	2779.32	3090.2	2888.34	2975.84	3182.94	2664.47	2633.31	2793.61	3007.56	2942.11	2744.65	2581.19	2897.41	2740.4
		Dunnett's multiple comparisons test	Summary	Adjusted P Value
		Ahrfx/fx
		LPS+Veh vs. Veh	****	<0.0001
		LPS+Veh vs. LPS+UroA(10μM)	****	<0.0001
		LPS+Veh vs. LPS+UroA(25μM)	****	<0.0001
		LPS+Veh vs. LPS+UroA(50μM)	****	<0.0001
		Ahr-/-
		LPS+Veh vs. Veh	****	<0.0001
		LPS+Veh vs. LPS+UroA(10μM)	ns	0.9911
		LPS+Veh vs. LPS+UroA(25μM)	ns	0.9855
		LPS+Veh vs. LPS+UroA(50μM)	ns	0.1317
		AhrfxVillinCre
		LPS+Veh vs. Veh	****	<0.0001
		LPS+Veh vs. LPS+UroA(10μM)	****	<0.0001
		LPS+Veh vs. LPS+UroA(25μM)	****	<0.0001
		LPS+Veh vs. LPS+UroA(50μM)	****	<0.0001
		AhrfxLysMCre
		LPS+Veh vs. Veh	****	<0.0001
		LPS+Veh vs. LPS+UroA(10μM)	ns	0.9826
		LPS+Veh vs. LPS+UroA(25μM)	ns	0.5179
		LPS+Veh vs. LPS+UroA(50μM)	ns	0.0726
	TNF-α		TNF-α (pg/ml)
			Veh				LPS+Veh				LPS+UroA(10μM)				LPS+UroA(25μM)				LPS+UroA(50μM)
		Ahrfx/fx	512.876	515.197	495.438	504.01	2361.07	2433.01	2488.87	2643.98	1513.21	1422.58	1490.43	1363.91	1246.69	1362.95	1160.31	1283.32	612.387	552.756	631.342	689.114
		Ahr-/-	765.825	678.065	703.028	737.28	3082.07	3449.54	3305.82	3287.9	3154.85	3407.64	3102.32	3363.73	2971.72	3047.21	2988.4	3388.36	3174.24	3008.18	3223.91	3062.51
		AhrfxVillinCre	514.711	502.425	471.923	522.73	2450.69	2325.16	2686.77	2587.07	1721.19	1559.2	1584.28	1620.2	1094.26	1217.9	1329.46	1027.63	820.643	674.631	745.365	704.596
		AhrfxLysMCre	761.404	806.513	757.199	720.59	3165.64	3031.12	3451.67	3311.12	3197.86	3355.33	3028.02	3294.98	3038.91	3027.39	3112.41	3094.62	2939.27	3045.1	3214.18	3131.62
		Dunnett's multiple comparisons test	Summary	Adjusted P Value
		Ahrfx/fx
		LPS+Veh vs. Veh	****	<0.0001
		LPS+Veh vs. LPS+UroA(10μM)	****	<0.0001
		LPS+Veh vs. LPS+UroA(25μM)	****	<0.0001
		LPS+Veh vs. LPS+UroA(50μM)	****	<0.0001
		Ahr-/-
		LPS+Veh vs. Veh	****	<0.0001
		LPS+Veh vs. LPS+UroA(10μM)	ns	0.994
		LPS+Veh vs. LPS+UroA(25μM)	ns	0.0778
		LPS+Veh vs. LPS+UroA(50μM)	ns	0.1289
		AhrfxVillinCre
		LPS+Veh vs. Veh	****	<0.0001
		LPS+Veh vs. LPS+UroA(10μM)	****	<0.0001
		LPS+Veh vs. LPS+UroA(25μM)	****	<0.0001
		LPS+Veh vs. LPS+UroA(50μM)	****	<0.0001
		AhrfxLysMCre
		LPS+Veh vs. Veh	****	<0.0001
		LPS+Veh vs. LPS+UroA(10μM)	ns	0.9966
		LPS+Veh vs. LPS+UroA(25μM)	ns	0.1055
		LPS+Veh vs. LPS+UroA(50μM)	ns	0.1538

## Sheet: Fig S2
			% Body Weight
Figure S2	Ahrfx/fx	Day	Control					DSS+Veh					DSS+UroA								Figure s2 Statistics:
		0	100	100	100	100	100	100	100	100	100	100	100	100	100	100	100
		2	101.298	101.348	101.287	102.971	101.81	100.525	101.784	100.27	98.906	99.3101	101.982	100.497	103.444	100.136	99.8364					Tukey's multiple comparisons test	Summary	Adjusted P Value
		4	102.749	100.063	101.061	102.194	101.85	99.413	100.135	98.3101	97.087	99.425	100.007	99.3153	100.306	104.593	100.682				Ahrfx/fx
		6	102.498	102.743	102.837	103.801	102.022	87.948	94.8204	90.5287	90.95	94.911	95.5647	97.9908	96.959	97.0503	99.6217					Row 1
		8	104.19	103.348	103.081	103.648	102.686	79.61	83.3853	82.0682	84.636	91.703	93.8861	93.4929	91.9389	92.3645	94.7901					Control vs. DSS+Veh
		10	102.99	103.8	104.897	104.633	103.874	74.568	80.8197	77.0868	82.9	87.094	92.9941	94.2483	90.0477	89.6931	94.4743					Control vs. DSS+UroA
		12	103.713	104.489	105.583	104.488	105.302	74.6625	80.0219	74.6752	83.004	82.936	92.6992	95.8406	88.2548	89.1931	98.0849					DSS+Veh vs. DSS+UroA
			% Body Weight																			Row 2
	Ahr-/-	Day	Control					DSS+Veh					DSS+UroA									Control vs. DSS+Veh	ns	0.0768
		0	100	100	100	100	100	100	100	100	100	100	100	100	100	100	100					Control vs. DSS+UroA	ns	0.7435
		2	99.799	99.874	99.144	101.073	100.307	99.921	98.56	100.38	102.067	98.006	100.45	99.7705	100.586	100.282	99.329					DSS+Veh vs. DSS+UroA	ns	0.4828
		4	101.257	98.5512	100.431	100.693	100.373	98.2	97.259	98.333	95.3333	97.27	94.7	97.6145	99.588	99.08	90.207
		6	100.985	101.245	101.339	101.308	100.52	94.16	92.321	94.554	89.6667	89.22	90.79	93.587	92.59	93.06	87.099					Row 3
		8	102.699	101.853	101.584	102.42	101.187	86.587	83.8	85.087	84.4333	80.73	83.99	84.197	86.103	87	82.016					Control vs. DSS+Veh	*	0.013
		10	101.493	102.307	103.409	102.142	102.384	82.246	70.763	80.96	82.67	69.317	82.93	74.348	74.942	82.233	80.488					Control vs. DSS+UroA	ns	0.8361
		12	102.216	102.999	103.099	102.984	102.817	78.738	71.169	80.02	80	66.418	78.886	67.866	69.1524	78.212	77.379					DSS+Veh vs. DSS+UroA	ns	0.1977
			% Body Weight																			Row 4
	AhrfxVillinCre	Day	Control					DSS+Veh					DSS+UroA									Control vs. DSS+Veh	**	0.0021
		0	100	100	100	100	100	100	100	100	100	100	100	100	100	100	100					Control vs. DSS+UroA	**	0.0012
		2	100.364	101.01	98.2759	100.177	99.3031	99.1113	97.0786	98.3157	102.108	99.8603	102.007	101.111	99.3635	97.971	100.483					DSS+Veh vs. DSS+UroA	*	0.0232
		4	100.454	101.469	99.0274	101.016	99.608	99.1824	98.1273	101.058	101.381	92.8073	98.1394	95.5202	95.6506	94.9275	96.3596
		6	100.773	101.418	98.5853	102.148	100.836	91.717	89.5131	94.0071	92.6599	84.986	87.7052	88.1155	88.7553	85.6884	85.8098					Row 5
		8	100	101.234	98.5853	102.031	102.143	86.0292	79.4008	86.9565	86.0102	83.1006	83.911	81.4513	81.6832	82.971	85.0669					Control vs. DSS+Veh	**	0.0014
		10	100.454	103.306	99.3369	102.03	101.045	82.9396	73.7828	81.5511	86.1192	76.4665	83.0186	80.4865	80.4017	85.4928	81.4383					Control vs. DSS+UroA	****	<0.0001
		12	99.7727	102.388	98.4527	101.546	102.787	85.6274	75.5131	82.2722	87.2093	76.4022	82.9373	80.9667	81.8769	87.6667	80.896					DSS+Veh vs. DSS+UroA	*	0.0216
			% Body Weight																			Row 6
	AhrfxLysMCre	Day	Control					DSS+Veh					DSS+UroA									Control vs. DSS+Veh	***	0.0008
		0	100	100	100	100	100	100	100	100	100	100	100	100	100	100	100					Control vs. DSS+UroA	***	0.0003
		2	101.939	100.852	101.482	101.352	100.059	98.6553	99.7133	96.9504	97.7681	98.138	101.718	98.8088	101.972	96.2222	99.9552					DSS+Veh vs. DSS+UroA	**	0.0077
		4	101.575	102.243	101.49	101.214	102.143	93.5006	96.4215	96.9504	92.9618	93.9961	96.4223	95.555	97.9015	89.8306	95.0296
		6	101.903	101.199	102.77	101.818	102.333	84.9636	87.9211	87.2111	84.0093	85.7124	93.9818	90.0427	90.5842	84.352	90.537					Row 7
		8	102.326	102.392	102.138	101.71	102.79	84.1505	83.7542	80.128	82.3121	85.8412	90.8664	88.2916	89.549	86.9609	89.8006					Control vs. DSS+Veh	***	0.0003
		10	102.259	103.357	102.068	102.994	103.514	82.622	82.9208	80.5547	78.676	82.4505	86.751	87.2631	87.4191	90.4393	87.3478					Control vs. DSS+UroA	**	0.0062
		12	103.645	104.678	102	103.567	103.693	81.874	82.9208	78.2731	72.9184	80.562	85.9434	87.8276	86.6779	92.1785	89.5321					DSS+Veh vs. DSS+UroA	**	0.0021
																					Ahr-/-
																						Tukey's multiple comparisons test	Summary	Adjusted P Value
																						Row 1
																						Control vs. DSS+Veh
																						Control vs. DSS+UroA
																						DSS+Veh vs. DSS+UroA
																						Row 2
																						Control vs. DSS+Veh	ns	0.9448
																						Control vs. DSS+UroA	ns	0.9932
																						DSS+Veh vs. DSS+UroA	ns	0.9193
																						Row 3
																						Control vs. DSS+Veh	**	0.0075
																						Control vs. DSS+UroA	ns	0.1636
																						DSS+Veh vs. DSS+UroA	ns	0.8393
																						Row 4
																						Control vs. DSS+Veh	**	0.0024
																						Control vs. DSS+UroA	**	0.0024
																						DSS+Veh vs. DSS+UroA	ns	0.9367
																						Row 5
																						Control vs. DSS+Veh	****	<0.0001
																						Control vs. DSS+UroA	****	<0.0001
																						DSS+Veh vs. DSS+UroA	ns	0.9126
																						Row 6
																						Control vs. DSS+Veh	**	0.0021
																						Control vs. DSS+UroA	***	0.0004
																						DSS+Veh vs. DSS+UroA	ns	0.8646
																						Row 7
																						Control vs. DSS+Veh	**	0.0012
																						Control vs. DSS+UroA	***	0.0006
																						DSS+Veh vs. DSS+UroA	ns	0.9619
																					AhrfxVillinCre
																						Tukey's multiple comparisons test	Summary	Adjusted P Value
																						Row 1
																						Control vs. DSS+Veh
																						Control vs. DSS+UroA
																						DSS+Veh vs. DSS+UroA
																						Row 2
																						Control vs. DSS+Veh	ns	0.8499
																						Control vs. DSS+UroA	ns	0.9059
																						DSS+Veh vs. DSS+UroA	ns	0.7052
																						Row 3
																						Control vs. DSS+Veh	ns	0.5464
																						Control vs. DSS+UroA	**	0.0011
																						DSS+Veh vs. DSS+UroA	ns	0.3846
																						Row 4
																						Control vs. DSS+Veh	**	0.0039
																						Control vs. DSS+UroA	****	<0.0001
																						DSS+Veh vs. DSS+UroA	ns	0.2081
																						Row 5
																						Control vs. DSS+Veh	***	0.0001
																						Control vs. DSS+UroA	****	<0.0001
																						DSS+Veh vs. DSS+UroA	ns	0.6996
																						Row 6
																						Control vs. DSS+Veh	***	0.0009
																						Control vs. DSS+UroA	****	<0.0001
																						DSS+Veh vs. DSS+UroA	ns	0.7054
																						Row 7
																						Control vs. DSS+Veh	**	0.0013
																						Control vs. DSS+UroA	****	<0.0001
																						DSS+Veh vs. DSS+UroA	ns	0.852
																					AhrfxLysMCre
																						Tukey's multiple comparisons test	Summary	Adjusted P Value
																						Row 1
																						Control vs. DSS+Veh
																						Control vs. DSS+UroA
																						DSS+Veh vs. DSS+UroA
																						Row 2
																						Control vs. DSS+Veh	**	0.0031
																						Control vs. DSS+UroA	ns	0.4696
																						DSS+Veh vs. DSS+UroA	ns	0.4512
																						Row 3
																						Control vs. DSS+Veh	**	0.0015
																						Control vs. DSS+UroA	*	0.0158
																						DSS+Veh vs. DSS+UroA	ns	0.9928
																						Row 4
																						Control vs. DSS+Veh	****	<0.0001
																						Control vs. DSS+UroA	**	0.0028
																						DSS+Veh vs. DSS+UroA	ns	0.1367
																						Row 5
																						Control vs. DSS+Veh	****	<0.0001
																						Control vs. DSS+UroA	****	<0.0001
																						DSS+Veh vs. DSS+UroA	**	0.0036
																						Row 6
																						Control vs. DSS+Veh	****	<0.0001
																						Control vs. DSS+UroA	****	<0.0001
																						DSS+Veh vs. DSS+UroA	***	0.0008
																						Row 7
																						Control vs. DSS+Veh	***	0.0002
																						Control vs. DSS+UroA	***	0.0001
																						DSS+Veh vs. DSS+UroA	**	0.0089

[truncated: 20 more sheets: Fig S3, Fig S6, Fig S7, S Fig 8, S Fig 9, S Fig 10, S Fig 11, S Fig 12, S Fig 13, S Fig 15, S Fig 16, S Fig 17, S Fig 18, S Fig 19, S Fig 20, S Fig 21, S Fig 22, S Fig 23, S Fig 24, S Fig 25]
